# Supplementary material for: Prevalence of Depression, Anxiety and Post-Traumatic Stress Disorder (PTSD) After Acute Myocardial Infarction: A Systematic Review and Meta-Analysis
Source: J Clin Med. 2025 Mar 7;14(6):1786. doi: 10.3390/jcm14061786 (PMC11943088; doi:10.3390/jcm14061786)
Supplement: Supplementary file 1 [file jcm-14-01786-s001.zip]

Archive with 4 entries (4 files):
- .DS_Store
- JCM_PRISMA_2020_checklist.pdf
- Search strategy.pdf
- Tables.pdf
